# Supplementary material for: Sirtuin 1 alleviates alcoholic liver disease by inhibiting HMGB1 acetylation and translocation
Source: PeerJ. 2023 Nov 27;11:e16480. doi: 10.7717/peerj.16480 (PMC10688304; doi:10.7717/peerj.16480)
Supplement: Supplemental Information 1 [file peerj-11-16480-s001.zip]

Archive with 4 entries (4 files):
- Figure 2G.jpg
- Figure 3A.jpg
- Figure 3B.jpg
- Figure 5J.jpg
