# Supplementary material for: Sirtuin 1 alleviates alcoholic liver disease by inhibiting HMGB1 acetylation and translocation
Source: PeerJ. 2023 Nov 27;11:e16480. doi: 10.7717/peerj.16480 (PMC10688304; doi:10.7717/peerj.16480)
Supplement: Supplemental Information 2 [file peerj-11-16480-s002.zip]

Archive with 6 entries (4 files):
- Supplementary figures/
- Supplementary figures/uncropped wb blots/
- Supplementary figures/uncropped wb blots/Supplementary figure-1.tif
- Supplementary figures/uncropped wb blots/Supplementary figure-2.tif
- Supplementary figures/uncropped wb blots/Supplementary figure-3.tif
- Supplementary figures/Supplementary figures.docx
